# Supplementary material for: A Three-Dimensional Porous Ag/C/Sodium Alginate@Polyurethane Sponge for Efficient Solar-Driven Seawater Desalination
Source: Nanomaterials (Basel). 2026 Jul 14;16(14):864. doi: 10.3390/nano16140864 (PMC13415617; doi:10.3390/nano16140864)
Supplement: Supplementary file 1 [file nanomaterials-16-00864-s001.zip]

Archive with 1 entries (1 files):
- nanomaterials-4338206-supplementary.pdf
